# Supplementary material for: Effect of High-Salt Diet on Memory and Behavior in Mice Expressing Human Apolipoprotein Epsilon-4 (APOE4) Allele
Source: NeuroSci. 2026 Apr 7;7(2):43. doi: 10.3390/neurosci7020043 (PMC13119126; doi:10.3390/neurosci7020043)
Supplement: Supplementary file 1 [file neurosci-07-00043-s001.zip]

Archive with 1 entries (1 files):
- neurosci-4167292-supplementary.pdf
